# Supplementary material for: Morphology and performance of polyvinyl chloride membrane modified with Pluronic F127
Source: F1000Res. 2018 Jul 10;7:726. Originally published 2018 Jun 12. [Version 2] doi: 10.12688/f1000research.15077.2 (PMC6069734; doi:10.12688/f1000research.15077.2)
Supplement: Raw data for water permeability and solute rejection [file f1000research-7-16896-s0000.tgz]

Archive with 1 entries (1 files):
- 911ea52d-b232-49ea-8e10-740e5845ebf3_1-_Water_permeability_and_solute_rejection.doc
