# Supplementary material for: Morphology and performance of polyvinyl chloride membrane modified with Pluronic F127
Source: F1000Res. 2018 Jul 10;7:726. Originally published 2018 Jun 12. [Version 2] doi: 10.12688/f1000research.15077.2 (PMC6069734; doi:10.12688/f1000research.15077.2)
Supplement: Raw data for water contact angle [file f1000research-7-16896-s0001.tgz]

Archive with 1 entries (1 files):
- 905e178a-7bf6-48dc-9108-9e2ebef11684_2-_Water_contact_angle.doc
