# Supplementary material for: Morphology and performance of polyvinyl chloride membrane modified with Pluronic F127
Source: F1000Res. 2018 Jul 10;7:726. Originally published 2018 Jun 12. [Version 2] doi: 10.12688/f1000research.15077.2 (PMC6069734; doi:10.12688/f1000research.15077.2)
Supplement: Raw data for membrane shrinkage test [file f1000research-7-16896-s0002.tgz]

Archive with 1 entries (1 files):
- 86acf59f-4fd0-4611-b5f4-615b2689d3d5_3-_Shrinkage_test.doc
